# Supplementary material for: Biocompatibility of Hydraulic Calcium Silicate-Based Cement MTA FlowTM on Human Dental Pulp Stem Cells In Vitro
Source: J Funct Biomater. 2025 Jul 7;16(7):252. doi: 10.3390/jfb16070252 (PMC12294829; doi:10.3390/jfb16070252)
Supplement: Supplementary file 1 [file jfb-16-00252-s001.zip]

Archive with 1 entries (1 files):
- jfb-3705316-supplementary.pdf
